# Supplementary material for: A Novel Combination of Blood Biomarkers and Clinical Stroke Scales Facilitates Detection of Large Vessel Occlusion Ischemic Strokes
Source: Diagnostics (Basel). 2021 Jun 22;11(7):1137. doi: 10.3390/diagnostics11071137 (PMC8306880; doi:10.3390/diagnostics11071137)
Supplement: Supplementary file 1 [file diagnostics-11-01137-s001.zip]

Archive with 1 entries (1 files):
- diagnostics-1233313-supplementary.pdf
